# Supplementary material for: Dexamethasone Suppression Testing in a Contemporary Cohort with Adrenal Incidentalomas in Two U.S. Integrated Healthcare Systems
Source: Biomedicines. 2023 Nov 28;11(12):3167. doi: 10.3390/biomedicines11123167 (PMC10740617; doi:10.3390/biomedicines11123167)
Supplement: Supplementary file 1 [file biomedicines-11-03167-s001.zip]

Archive with 1 entries (1 files):
- biomedicines-2727857-supplementary.pdf
